# Supplementary material for: New Anti-Flavivirus Fusion Loop Human Antibodies with Zika Virus-Neutralizing Potential
Source: Int J Mol Sci. 2022 Jul 15;23(14):7805. doi: 10.3390/ijms23147805 (PMC9321016; doi:10.3390/ijms23147805)
Supplement: Supplementary file 1 [file ijms-23-07805-s001.zip]

Archive with 1 entries (1 files):
- ijms-1775354-supplementary.pdf
